# Supplementary material for: Effects of Local Acidification on Benthic Communities at Shallow Hydrothermal Vents of the Aeolian Islands (Southern Tyrrhenian, Mediterranean Sea)
Source: Biology (Basel). 2022 Feb 17;11(2):321. doi: 10.3390/biology11020321 (PMC8868750; doi:10.3390/biology11020321)
Supplement: Supplementary file 1 [file biology-11-00321-s001.zip]

Archive with 1 entries (1 files):
- biology-1516996-supplementary.pdf
